# Supplementary material for: Chemical Compositional Changes in Over-Oxidized Fish Oils
Source: Foods. 2020 Oct 20;9(10):1501. doi: 10.3390/foods9101501 (PMC7590219; doi:10.3390/foods9101501)
Supplement: Supplementary file 1 [file foods-09-01501-s001.zip]

Archive with 19 entries (16 files):
- untitled folder/
- untitled folder/Fig S1.docx
- __MACOSX/
- __MACOSX/untitled folder/
- __MACOSX/untitled folder/._Fig S1.docx
- untitled folder/Fig S2A.docx
- __MACOSX/untitled folder/._Fig S2A.docx
- untitled folder/Fig S2B.docx
- __MACOSX/untitled folder/._Fig S2B.docx
- untitled folder/Fig S2C.docx
- __MACOSX/untitled folder/._Fig S2C.docx
- untitled folder/Fig S2D.docx
- __MACOSX/untitled folder/._Fig S2D.docx
- untitled folder/Table S1.docx
- __MACOSX/untitled folder/._Table S1.docx
- untitled folder/Table S2.docx
- __MACOSX/untitled folder/._Table S2.docx
- untitled folder/Table S3.docx
- __MACOSX/untitled folder/._Table S3.docx
